# Supplementary material for: Valorization of a Lanthanum-Modified Natural Feedstock for Phosphorus Recovery from Aqueous Solutions: Static and Dynamic Investigations
Source: Materials (Basel). 2025 Jul 18;18(14):3383. doi: 10.3390/ma18143383 (PMC12299159; doi:10.3390/ma18143383)
Supplement: Supplementary file 1 [file materials-18-03383-s001.zip]

Archive with 1 entries (1 files):
- materials-3719391-supplementary.pdf
